# Supplementary material for: Fibroblast growth factor signaling induces a chondrocyte-like state of peripheral nerve fibroblast during aging
Source: Nat Commun. 2025 Nov 14;16:10020. doi: 10.1038/s41467-025-65297-8 (PMC12618493; doi:10.1038/s41467-025-65297-8)
Supplement: Supplementary file 4 — Source Data [file 41467_2025_65297_MOESM4_ESM.xlsx]

## Sheet: Fig 2
Fig 2g				Fig 2h				Fig 2i				Fig 2j
2-3 months	16 months	20-24 months		0.73792	0.31494	0.35931		0.115129	0.268367	0.545455		0.06587	0.120291	0.219935
0.07787	0.04539	0.06801		0.51253	0.36162	0.26961		0.3	0.588222	0.880381		0.07408	0.041667	0.164119
0.0624	0.08437	0.09612		0.55896	0.51104	0.41016		0.0833333	0.357143	0.76369		0.011111	0.045238	0.203759
0.06201	0.07582	0.08029		0.52933	0.37819	0.34942		0.232222	0.635516	0.397817			0.160714	0.1584
0.04283	0.05459	0.04387				0.3232		0	0.287724	0.485491			0.013889	0.190909
0.102986	0.075452	0.07954						0.359659	0.309197
0.089226	0.07116	0.115687
0.085328	0.083062	0.165733
	0.067625	0.061763
	0.055837	0.092579
		0.082563

## Sheet: Fig 3
Fig 3g				Fig 3h				Fig 3k
2-3 months	16 months	20-24 months		2-3 months	15-16 months	20-24 months		Epineurial	Perineurial
0.03081	0.04133	0.05026		0.10215	0.08521	0.09355		0	0.32723
0.02686	0.02596	0.06003		0.08043	0.06272	0.09912		0.0742	0.31177
0.03222	0.02806	0.04417		0.04697	0.03646	0.1224		0	0.14861
0.01959	0.03289	0.04291		0.03055	0.0322	0.1732		0.12638	0.20318
	0.02256	0.03723				0.16668		0	0.5754
		0.03169						0.17743	0.60714

## Sheet: Fig 4
Fig 4m				Fig 4n
2-3 months old	15-16 months old	20-30 months old		2-3 months old	15-16 months old	20-30 months old
0.00322	0.06174	0.15105		0.3437	0.59053	0.48817
0.00994	0.05248	0.19912		0.27068	0.61497	0.5559
0.00204	0.02696	0.07776		0.32968	0.58308	0.87372
	0.08262	0.14658			0.51824	0.41748
	0.09149	0.05915			0.68408	0.77091

## Sheet: Fig 5
Fig 5b						Fig 5c			Fig 5d			Fig 5h					Fig 5i					Fig 5j					Fig 5l					Fig 5n
2-3 months	20-24 months		2-3 months	20-24 months		Early passage	Late passage		Early passage	Late passage		0 ng/ml FGF2	1 ng/ml FGF2	10 ng/ml FGF2	100 ng/ml FGF2		0.12	0.272146	0.167965	0.404286		0	0.073556	0.069481	0.065		0 ng/ml FGF2	1 ng/ml FGF2	10 ng/ml FGF2	100 ng/ml FGF2			14 days FGF2												14 days FGF2 + 7 days recovery
0.0182927	0.0952381		0.0347826	0.0782609		0.003372	0.41351		0.21069	0.097987		0.097987	0.030952	0.178571	0.036364		0.12655	0.112079	0.106614	0.296356		0.042105	0.034488	0.036931	0.151435		0.41351	0.39855	0.24422	0.10036		0	0.12	0.12655	0.121571	0.109098	0.12482	0.142155							0.045	0.144919	0.064376	0.042804	0.16083
0.0287206	0.0563187		0.0254237	0.0790961		0.000957	0.12286		0.30797	0.079365		0.079365	0.02217	0.05909	0.091905		0.121571	0.046905	0.294048	0.287636		0.042821	0.001208	0.157143	0.141799		0.12286	0.41698	0.40973	0.27417		1	0.272146	0.112079	0.046905	0.042571	0.186092	0.166769	0.062626						0.148444	0.100045	0.01173	0.324413	0.122567
0.0447761	0.0793651		0.0280702	0.0904977		0.003157	0.3135		0.15771	0.002778		0.002778	0.061752	0.083333	0.01087		0.109098	0.042571	0.132795	0.46364		0.057987	0.02217	0.05909	0.15881		0.3135	0.2912	0.34557	0.30003		10	0.167965	0.106614	0.294048	0.132795	0.030952	0.405	0.127193						0.403492	0.07038	0.056632	0.17018	0
	0.0813492			0.0875		0.26456	0.414171		0.31494				0.07593	0	0.041667		0.12482	0.186092	0.030952	0.259373		0.079365	0.061752	0.030952	0.20661		0.414171	0.380142	0.555189	0.299405		100	0.404286	0.296356	0.287636	0.46364	0.259373	0.14615	0.126414	0.098138					0.078014	0.017583	0.003126	0.104782	0.006867
						0.02374	0.219076		0.32399				0.022222	0.085	0.004686		0.142155	0.166769	0.405	0.14615		0.040293	0.166769	0.335	0.14615		0.219076	0.505397	0.64323	0.481805
						0.15775	0.656406		0.28938					0.010526				0.062626	0.127193	0.126414			0.062626	0.127193	0.101735		0.656406	0.481988	0.546901	0.335803
																				0.098138					0.095622
Fig 5p			Fig 5q			Fig 5r			Fig 5s
Young	Old		Young	Old		Young	Old		Young	Old
12.5353	134.376		50.0637	72.2088		0.464269	8.52236		2292.1	1357.23
14.6441	45.029		64.2022	57.7665		0.16547	6.21355		2051.57	1837.52
24.0647	35.0391		5.27609	49.7123		0.24265	1.60362		1478	1513.9
27.0582	91.5633		7.27699	44.7384		1.12314	5.45479		3504	980
31.0196	54.3514		6.36	17.3994		0.289308	1.04921		2344.08	1643
[truncated: 1 more columns]

## Sheet: Fig S1A
Fig S1b				Fig S1c				Fig S1h				Fig S1i
2-3 mo	15-16 mo	20-30 mo		10.8044	8.41336	6.36803		2-3 mo	15-16 mo	20-30 mo		2-3 months	16 months	20-24 months
0.173024	0.118834	0.074538		9.02125	8.21409	11.8645		67.0511	22.5512	50.5925		0.52409	0.16881	0.27269
0.162406	0.068314	0.049502		11.3459	8.07921	3.58349		58.2166	56.7236	51.22		0.26415	0.17115	0.05745
0.170952	0.060011	0.11028		13.2633		3.27411		64.9552	60.6547	37.0228		0.07036	0.2821	0.37586
0.36808	0.086695	0.060221		11.1171				116.981	53.7657	54.5901		0.0829	0.03856	0.22931
0.517159	0.147407	0.198887						161.558	55.8655	54.6776		0.02625	0.0464337

## Sheet: Fig S2B
2-3 months old	15-16 months old	20-30 months old
0.0442591	0.0432285	0.232097
0.0419717	0.135821	0.106383
0.0530846	0.0990928	0.178409

## Sheet: Fig S2C
2-3 months old	15-16 months old	20-30 months old
0.0484285	0.154776	0.0920716
0.0488043	0.0820895	0.09199
0.016858	0.0963015	0.0688454

## Sheet: Fig S2D
2-3 months old	15-16 months old	20-30 months old
0.010263	0.0003023	0.00831202
0.00097609	0.00895522	0.00187735
0.0814204	0.431263	0.0267881

## Sheet: Fig S2E
2-3 months old	15-16 months old	20-30 months old
0.0145161	0.0346505	0.0136808
0.0208986	0.0170016	0.0444301
0.234802	0.00998464	0.0319865

## Sheet: Fig S2F
2-3 months old	15-16 months old	20-30 months old
0.0035279	0.0275091	0.00639386
0.0122011	0.0134328	0.0469337
0.025825	0.00697837	0.0273239

[truncated: 14 more sheets: Fig S2G, Fig S2H, Fig S2I, Fig S2J, Fig S3A, Fig S3H, Fig S4C, Fig S4D, Fig S4E, Fig S4F, Fig S5, Fig S6, Fig S7A, Fig S8A]
